# Supplementary material for: Seasonal Variability in the Prevalence of DWV Strains in Individual Colonies of European Honeybees in Hawaii
Source: Insects. 2024 Mar 23;15(4):219. doi: 10.3390/insects15040219 (PMC11050578; doi:10.3390/insects15040219)
Supplement: Supplementary file 1 [file insects-15-00219-s001.zip]

Archive with 1 entries (1 files):
- insects-2924984-supplementary.pdf
